# Supplementary material for: Predictive Factors and Clinical Impacts of Delayed Isolation of Tuberculosis during Hospital Admission
Source: J Clin Med. 2023 Feb 8;12(4):1361. doi: 10.3390/jcm12041361 (PMC9966369; doi:10.3390/jcm12041361)
Supplement: Supplementary file 1 [file jcm-12-01361-s001.zip]

Archive with 1 entries (1 files):
- jcm-2175961-supplementary.pdf
